# Supplementary material for: Coordination chemogenetics for activation of GPCR-type glutamate receptors in brain tissue
Source: Nat Commun. 2022 Jun 16;13:3167. doi: 10.1038/s41467-022-30828-0 (PMC9203742; doi:10.1038/s41467-022-30828-0)
Supplement: Supplementary file 6 — Source Data [file 41467_2022_30828_MOESM6_ESM.zip]

Archive with 4 entries (4 files):
- Ojima et al_source data_Suppl Fig.xlsx
- __MACOSX/._Ojima et al_source data_Suppl Fig.xlsx
- Ojima et al_source data_Main Figure.xlsx
- __MACOSX/._Ojima et al_source data_Main Figure.xlsx
