# Supplementary material for: Coordination chemogenetics for activation of GPCR-type glutamate receptors in brain tissue
Source: Nat Commun. 2022 Jun 16;13:3167. doi: 10.1038/s41467-022-30828-0 (PMC9203742; doi:10.1038/s41467-022-30828-0)
Supplement: Supplementary file 6 — Source Data [file 41467_2022_30828_MOESM6_ESM.zip › Ojima et al_source data_Suppl Fig.xlsx]

## Sheet: Suppl Fig1
Vec	metal (-)	Glu	NiCl2	CuCl2	ZnCl2	CdCl2	Na2PdCl2	Pd(bpy)		WT	metal (-)	Glu	NiCl2	CuCl2	ZnCl2	CdCl2	Na2PdCl2	Pd(bpy)		P57H/N264H	metal (-)	Glu	NiCl2	CuCl2	ZnCl2	CdCl2	Na2PdCl2	Pd(bpy)
#1	0.00886154	0.00895385	-0.0144462	-0.00613077	0.00146923	-0.0161769	0.0326308	-0.0114077		#1	-0.00583846	0.176592	-0.00251539	0.00124615	-0.0401923	-0.0640769	0.00126154	0.104531		#1	0.0158385	0.0219923	0.0149308	0.00169231	0.000115385	-0.0968846	0.00117692	0.618708
#2	0.0212692	0.0626615	-0.00437692	0.0400923	-0.0117692	-0.0239	0.0158846	0.0510846		#2	-0.00939231	0.0451231	-0.00122308	0.0289154	-0.00270769	-0.00426923	0.000453846	0.0256538		#2	0.0114	0.0354154	-0.0225385	-0.00573077	-0.000446154	-0.0163385	0.0278231	0.577754
#3	0.00285385	0.0213846	-0.00197692	0.0193077	-0.0334692	-0.0397923	-0.00127692	0.000584615		#3	0.0127154	-0.00135385	-0.00101538	0.0500538	-0.0629308	0.0155769	-0.000938462	-0.00571538		#3	0.0191538	0.0134846	-0.00122308	0.0312615	-0.00984615	0.024	-0.00298461	-0.00272308
#4	-0.00865385	0.00457692	-0.000869231	0.0288923	-0.0294462	-0.0284692	-0.0071	0.297		#4	-0.00488462	0.0105923	-0.0129	0.0238692	-0.00175385	-0.0199692	0.00128462	0.00459231		#4	0.0233692	0.601831	0.341485	0.0103	0.0108462	0.00959231	0.00920769	0.185877
#5	0.0007	0.0118769	0.00641539	0.0122923	-0.0174231	-0.0368692	-0.000938462	0.00472308		#5	-0.0315231	0.326308	-0.00470769	-0.0088	0.176023	0.0118385	-0.00126154	-0.0105769		#5	0.0115769	0.356754	-0.00762308	0.0132846	0.0122	-0.00446923	0.0175231	0.0816538
#6	0.0125385	0.0142923	0.0139615	-0.00549231	0.0130615	-0.0400462	-0.0092	0.0162769		#6	-0.011	0.150769	0.0168231	-0.0107308	-0.00662308	0.00166154	0.00331539	-0.00393077		#6	0.00306154	0.441585	0.0451923	-0.00497692	-0.00931539	0.0984385	0.149154	0.329523
#7	0.0230154	0.0107	0.00416923	-0.00438461	-0.0200077	-0.0358231	-0.00986923	0.0303692		#7	-0.0035	0.0114692	-0.0648154	0.262362	-0.000353846	-0.00527692	-0.00161538	0.0524		#7	0.00653846	0.0565462	-0.0014	0.00397692	-0.0144923	-0.0156615	0.0622077	0.527223
#8	0.00660769	0.0105615	-0.0107077	0.0246077	-0.0220846	-0.0104154	0.0449615	-0.00473077		#8	-0.0251385	0.254969	-0.00547692	0.0256462	-0.000492308	0.0129	0.0408077	-0.00250769		#8	0.0251231	0.336654	-0.0117692	-0.00961539	-0.000453846	-0.0173538	0.806123	1.49554
#9	0.00241538	0.0640923	0.0185846	-0.00309231	-0.0206231	-0.0183385	0.0170615	0.323815		#9	-0.00745385	0.931215	-0.0145769	0.0111462	-0.00634615	0.0407538	0.00303846	0.0324846		#9	0.0115	0.00970769	-0.0082	0.00247692	-0.00593077	-0.00532308	0.00621539	0.419669
#10	0.0133923	0.0196385	-0.0164385	0.0175308	-0.0158769	-0.0150154	-0.0269538	-0.0260231		#10	-0.0745462	0.740054	0.00189231	0.00383846	-0.00760769	0.00906923	-0.00821539	-0.00594615		#10	0.00652308	0.554785	0.00521539	0.0137846	-0.0173538	-0.0110385	0.0202769	0.363154
#11	-0.00344615	0.00618462	-0.0157846	0.0208846	-0.0126385	-0.0505154	-0.0203308	0.0275385		#11	-0.0423692	0.725085	-0.0183462	0.0112308	0.0105154	0.00638461	-0.00386923	0.00118461		#11	0.009	0.705462	0.0451308	0.0243385	0.0230154	-0.0112615	-0.000453846	0.561808
#12	0.00137692	0.0127154	-0.0028	0.0147538	0.000676923	-0.0407231	0.00606154	-0.0031		#12	0.0088	0.546362	0.119508	0.0165385	-0.00358462	-0.00913077	0.00461538	-0.0188077		#12	0.00776154	0.0179615	0.0199538	0.000846154	0.0025	-0.0097	0.0287538	0.345854
#13	0.00839231	0.0226923	-0.0181231	-0.00338462	-0.0174615	-0.0306538	-0.0308615	0.00628462		#13	0.000546154	0.820262	0.0167077	0.0164846	0.00778461	-0.00621539	-0.00192308	-0.0140462		#13	0.00285385	0.0125846	0.00393077	0.008	-0.0234692	-0.00300769	0.00382308	0.269885
#14	0.0047	0.0279538	-0.0176692	0.0714231	-1.53846e-05	-0.0287462	0.00262308	-0.0225692		#14	-0.0539	0.0422615	0.0537923	-0.00447692	0.0531538	0.259446	0.232923	0.0517692		#14	0.00836154	0.0147308	-0.0143615	-0.0007	-0.00495385	-0.0166308	0.0297385	0.543538
#15	-0.0110385	0.00199231	-0.0160923	0.0150385	-0.00445385	-0.0300077	-0.0290769	0.00425385		#15	-0.0403308	0.684869	0.445746	-0.00104615	-0.00522308	0.00560769	-0.00262308	0.00603846		#15	0.0105	0.00436923	0.0232846	0.00806154	-0.0106538	-0.0067	0.0369769	-0.00577692
#16	0.0743385	0.0347077	-0.0009	0.0280692	-0.0210385	-0.00663846	-0.00318462	0.00335385		#16	-0.0159615	0.258746	0.00460769	-0.000907692	-0.00288462	-0.00780769	0.0153462	0.0129538		#16	0.0242231	0.0104846	-0.0288692	0.0183077	0.0180154	-0.0186538	0.00398462	0.0430923
#17	0.0162308	0.0405692	-0.0156	0.0452462	-0.00890769	-0.0403769	-0.0355077	-0.00433846		#17	0.00266923	0.5142	-0.00242308	0.0405846	-0.00289231	-0.00734615	0.00863846	0.0221231		#17	0.0232154	0.0215154	-0.00476923	-0.000853846	-0.0143923	0.682277	0.0103462	0.0421462
#18	0.0137077	0.0119	-0.0285846	0.00174615	-0.0266231	-0.0451538	-0.0175538	-0.00102308		#18	-0.0026	0.101331	0.00423846	0.00892308	-0.00479231	0.000776923	0.0283154	0.00247692		#18	0.0213	0.0230385	-0.0268615	0.0133769	-0.0106462	0.0115462	0.0187077	0.577723
#19	0.0121231	0.0111615	-0.00941539	0.0145846	0.00691538	-0.0455923	0.0104154	0.0407308		#19	-0.0622385	0.236346	0.0111615	0.111685	-0.00356923	-0.131677	0.00913846	-0.000723077		#19	0.0177308	0.751523	-0.00806923	0.0148538	0.00764615	-0.0096	-0.0052	1.00047
#20	0.0218615	0.0165077	-0.00125385	0.0194769	0.0247692	-0.0599769	0.00426154	0.0058		#20	-0.0554077	0.353831	0.117377	-0.00613846	0.00287692	-0.001	0.0881846	0.131415		#20	0.00820769	0.0109769	0.00336923	0.01	-0.0118231	0.0349385	0.0149769	0.769962
P58H/N264H	metal (-)	Glu	NiCl2	CuCl2	ZnCl2	CdCl2	Na2PdCl2	Pd(bpy)		A59H/N264H	metal (-)	Glu	NiCl2	CuCl2	ZnCl2	CdCl2	Na2PdCl2	Pd(bpy)		E60H/N264H	metal (-)	Glu	NiCl2	CuCl2	ZnCl2	CdCl2	Na2PdCl2	Pd(bpy)
#1	0.189569	-0.0343923	0.0300923	-0.0292769	-0.0185769	0.0003	0.00843846	1.40698		#1	-0.00775385	0.485885	0.3729	0.0144154	-0.0113615	0.258777	0.0252154	0.636223		#1	-0.00709231	0.146092	-0.0467	0.00194615	-0.00589231	-0.00986923	0.159862	-0.015
#2	-0.0132231	0.641292	0.0404308	0.0213538	-0.0421385	-0.00623846	0.0102923	1.23462		#2	-0.00242308	0.199108	-0.00193077	-0.106085	0.375723	-0.0187538	-0.00201539	0.807362		#2	-0.00878462	0.1903	-0.0541077	0.00198461	-0.0325538	-0.0139	0.549162	0.146415
#3	-0.0132769	0.920231	-0.0400462	-0.161354	-0.0103462	0.00235385	0.486554	0.278123		#3	-0.0259538	0.553023	-0.00104615	-0.00471538	-0.0176769	-0.000953846	0.0274308	0.558215		#3	-0.0125308	0.314092	-0.0281692	-0.00458462	-0.00364615	-0.00863846	0.142031	0.0559154
#4	-0.0314308	0.548469	0.0707923	-0.0431692	-0.0081	-0.00180769	0.0160077	0.4382		#4	-0.0140615	0.578085	0.0117846	-0.00473846	-0.00463077	0.00466923	0.000438462	0.805977		#4	0.0152923	0.307408	-0.0214769	0.0501231	-0.0200769	-0.0147154	0.0173462	0.00946923
#5	-0.0236231	0.409646	0.0430385	-0.0376615	-0.00663846	-0.0182769	0.262123	0.421631		#5	-0.0196462	0.669723	0.0191615	-0.00857692	0.000607692	-0.00335385	0.0104923	0.771746		#5	-0.00530769	0.125146	0.00462308	-0.0104692	-0.00361539	-0.00906154	0.343577	0.121777
#6	-0.0266308	0.231077	0.0405308	-0.00998462	0.0848769	-0.0201923	0.0170615	0.824938		#6	-0.0182385	0.406054	-0.0182769	-0.00773077	-0.00837692	-0.0081	0.00112308	-0.0102769		#6	-0.0109231	0.205508	0.0091	-0.00743846	0.0564462	-0.00666923	0.0267923	0.00536154
#7	-0.00868461	0.879077	0.0491308	0.0633769	-0.00731538	-0.00507692	0.0431846	0.694023		#7	0.0290769	0.201292	-0.0265154	0.000746154	-0.0204385	-0.0369462	0.000823077	0.567692		#7	-0.00541538	0.712969	-0.0211692	-0.00814615	0.0878846	-0.00467692	0.0713769	1.12928
#8	-0.0280385	0.769862	0.0684462	-0.0109077	-0.00723846	-0.00938462	0.0579308	0.563477		#8	-0.0134615	0.608346	0.0239923	-0.0163692	0.00516923	-0.00943846	0.0643846	0.7063		#8	0.00673077	0.519038	-0.0430923	-0.0188231	-0.0144231	-0.0149308	0.0581615	0.938377
#9	-0.0152154	0.666846	0.259854	-0.124631	-0.0104769	-0.00559231	0.0191769	0.817869		#9	-0.0311	0.879238	0.000807692	-0.00673846	-0.00532308	-0.00480769	0.0271385	0.560215		#9	0.000353846	0.000338462	-0.0153846	0.0293846	-0.0144923	-0.00495385	0.299308	0.864115
#10	-0.0191154	0.368408	-0.0228923	-0.0260385	-0.00843077	-0.0206846	0.0856154	0.3484		#10	-0.00406923	0.395377	0.221592	-0.00483077	-0.0127538	-0.0107154	0.275954	0.712631		#10	0.00270769	0.0533077	-0.00306923	-0.0267538	-0.0436923	0.00113846	-0.0240077	0.669254
#11	-0.0108692	0.832331	0.0359923	0.00831538	-0.00178462	-0.00922308	0.276815	1.21134		#11	-0.0127538	0.00834615	-0.00475385	0.0427308	-0.187623	-0.0115231	0.0181769	0.657792		#11	-0.00351539	0.00273846	-0.0252154	-0.000923077	-0.00822308	-0.00570769	0.0587077	0.0278385
#12	-0.0150615	-0.00676154	0.0379692	-0.140285	0.00427692	0.0901692	0.306315	0.792777		#12	0.00138462	0.6136	-0.0191615	0.0522308	-0.0138846	-0.0340923	0.00639231	1.11802		#12	0.00418462	0.00191538	-0.00356923	-0.00970769	-0.0208231	-0.00221538	0.0396308	0.0255
#13	0.0139154	0.793577	0.0528077	-0.00736154	-0.0127	-0.00326154	0.312838	0.0274538		#13	-0.0155692	0.351915	-0.0222538	0.0574077	0.0616385	0.486662	0.0123308	1.1499		#13	-0.000707692	0.0138846	0.0153923	0.0640538	-0.0192231	0.0140692	0.204962	0.00206923
#14	-0.0208154	0.599815	0.130631	0.0402462	-0.0199385	-0.0637077	0.482477	0.769054		#14	-0.0162846	0.763815	0.247354	-0.0953923	-0.00979231	-0.0168308	-0.000553846	0.769992		#14	-0.000353846	0.226538	-0.0299462	0.00668461	-0.0140846	0.0223538	0.0681538	-0.0022
#15	-0.0265538	0.663838	0.0550385	-0.0409538	0.00369231	-0.00507692	0.00188462	1.11205		#15	-0.0222615	0.7141	0.315692	-0.00653846	-0.0149462	-0.0296846	0.000923077	0.532454		#15	-0.00255385	-0.00903846	-0.0143923	-0.0139231	-0.0192923	-0.0117385	0.509731	-0.0079
#16	-0.0251077	0.792569	0.0425692	0.177046	0.00293077	-0.00388462	0.0245385	0.588346		#16	-0.0102154	0.698038	0.00113846	0.0119077	-0.0390462	-0.00650769	0.0233692	0.499254		#16	-0.00286923	0.260554	-0.00477692	-0.00799231	-0.0211231	-0.00982308	-0.00414615	0.0884769
#17	0.0864462	0.862085	0.0647154	0.0163231	0.00940769	-0.00224615	0.358408	0.479715		#17	-0.0110846	0.667346	-0.0037	-0.0226077	-8.46154e-05	-0.0288	-7.69231e-06	0.717562		#17	0.0142077	0.265985	-0.0467615	-0.00761538	-0.0207077	-0.00865385	0.00167692	0.00238462
#18	-0.00546154	0.723546	0.0714308	0.00151538	0.0213538	-0.00219231	0.000284615	0.383562		#18	-0.0152923	0.198331	-0.00764615	-0.00507692	0.0305308	-0.0127077	0.0158	0.625815		#18	0.00390769	0.0065	-0.0003	-0.0181154	-0.0298385	-0.00763077	0.0073	-0.0119385
#19	-0.0567615	0.513677	0.0361462	0.0303615	0.0149	0.000523077	0.00523846	0.0272		#19	-0.00506154	0.729377	-0.000538462	-0.0394385	0.0174846	-0.0132538	0.00932308	0.857823		#19	0.00974615	0.0397308	-0.0113846	-0.013	-0.0330154	-0.0214154	-0.0371692	-0.0114615
#20	-0.0516538	0.330423	0.00394615	-0.0111	-0.0199462	-0.0307923	0.00523077	0.664885		#20	-0.0173615	0.851938	0.0279	-0.0300231	-0.000215385	-0.00690769	0.0283154	0.652469		#20	-0.00306154	-0.00567692		-0.0189462	-0.00792308	-0.120108	0.102754	0.175246
K61H/N264H	metal (-)	Glu	NiCl2	CuCl2	ZnCl2	CdCl2	Na2PdCl2	Pd(bpy)		A59H/A265H	metal (-)	Glu	NiCl2	CuCl2	ZnCl2	CdCl2	Na2PdCl2	Pd(bpy)		A59H/G266H	metal (-)	Glu	NiCl2	CuCl2	ZnCl2	CdCl2	Na2PdCl2	Pd(bpy)
#1	0.00811538	0.0263692	-0.0378231	-0.0233692	0.0106	0.00394615	0.344385	0.270269		#1	0.285008	0.3813	-0.000446154	-0.0155154	0.0277462	0.00286923	0.0582538	-0.00288462		#1	0.0561462	0.0116769	-0.00733846	-0.00593077	-0.00572308	-0.0172308	0.0274308	0.287908
#2	-0.0022	0.812515	-0.0163154	0.0108308	0.0220385	-0.0362154	0.0496923	0.529708		#2	0.0210692	1.07735	-0.00521539	0.00974615	0.0152615	0.00427692	0.0130154	-0.00925385		#2	0.0256692	1.53422	-0.00101538	-0.0626231	-0.0157077	0.0155846	0.0123462	0.0152923
#3	0.0133385	0.0488769	-0.0246385	-0.0132154	-0.0158	-0.0161385	-0.0257231	0.970954		#3	0.156838	0.472185	0.00655385	-0.0126462	-0.01	-0.000384615	-0.0258	0.0871923		#3	0.0130154	0.0362154	-0.0314923	0.00633846	-0.00793846	0.0106615	0.0382154	0.102069
#4	0.0096	0.520631	0.00984615	0.00666923	-0.0113769	-0.0124385	0.197638	-0.157631		#4	-0.00238462	0.867615	-0.00781538	-0.0065	-0.000953846	0.0122846	0.0203385	0.00886923		#4	0.0516462	0.446569	0.0338538	-0.0507846	-0.0111538	0.00560769	0.0162385	-0.0047
#5	0.0162615	0.576654	-0.0178077	-0.0218846	-0.000130769	-0.0196385	0.0374385	0.535654		#5	0.00694615	0.0157077	0.0100462	0.00970769	-0.0459385	0.0164846	-0.0395923	-0.00973846		#5	0.0523154	0.353238	0.0117385	-0.00354615	-0.00230769	0.0118231	-1.11022e-16	0.380692
#6	0.0413615	0.0531692	0.0219769	-0.0124769	-0.0125308	-0.0508308	-0.00245385	0.534431		#6	0.000692308	0.836538	-0.00650769	-0.00274615	0.0174154	-0.0117538	0.0464769	0.00380769		#6	0.0418462	0.921085	0.00879231	-0.0521	0.00872308	0.0279	0.0160231	0.0330385
#7	-0.00491539	0.0400923	-0.000969231	-0.0149154	-0.0134385	-0.00871539	0.0517538	1.08578		#7	0.0229385	1.47113	-0.0227846	0.00976154	0.0181692	-0.0378615	0.0416385	0.00428462		#7	-0.00247692	0.0151692	-0.0333462	0.00227692	-0.0733077	-0.112331	0.0337846	0.000492308
#8	-0.00578461	0.243392	0.0214154	-0.0169692	0.311362	-0.00833077	0.339438	1.00548		#8	0.0249615	0.0478231	0.00103077	-0.0107154	0.0216615	0.0158615	0.0098	0.0201154		#8	0.0180154	0.0629	-0.00336154	-0.0235846	-0.0327	-0.0058	-0.000476923	0.0237615
#9	-0.00708461	0.386938	-0.00960769	-0.0123846	-0.0512923	-0.0281308	0.604008	0.676669		#9	0.0612	0.535108	0.0162077	0.00446154	-0.00951538	0.00277692	0.00511539	-0.0237231		#9	0.0283538	0.829254	0.0126462	0.0429769	-0.00492308	-0.0172077	0.0948538	-0.0301
#10	-0.00727692	0.338008	-0.0293385	0.0528308	-0.0273923	0.00253077	0.321046	0.269262		#10	0.0149615	0.278369	0.00437692	-0.0146308	-0.0468769	0.330754	0.0320769	-0.0153615		#10	0.0229769	0.648577	0.0221615	-0.0436	0.0107385	0.0226154	0.0029	-0.0222538
#11	-0.00350769	0.2807	-0.0503923	-0.0189308	-0.0142385	-0.0330692	-0.00153077	0.451362		#11	0.00680769	0.152515	-0.0285923	0.0147846	0.0409077	0.211377	-0.0481462	-0.00928461		#11	0.0199385	0.0304615	0.00373077	-0.104908	-0.000492308	0.0181385	0.0210923	0.000484615
#12	-0.00965385	0.568777	-0.0179615	-0.0158308	-0.00534615	-0.0117231	0.600569	-0.00939231		#12	0.0144769	0.368915	0.00842308	0.0025	-0.0357615	-0.00565385	-0.0116154	-0.0224615		#12	0.0524385	0.0231462	-0.00856923	-0.00183077	-0.0261462	-0.00616923	0.0321077	-0.00567692
#13	0.0174538	0.587677	-0.00762308	-0.0165077	0.0999923	0.581731	0.251785	0.0673923		#13	0.0226923	0.746123	0.0935692	0.0109231	0.0401846	-0.0244692	-7.69231e-06	0.0108462		#13	0.0204923	0.308877	0.0117692	0.0158	-0.0394231	-0.0193615	-0.0008	0.727515
#14	0.00394615	0.474685	-0.0194538	-0.0187923	-0.0150154	-0.0118846	0.0302769	-0.0137154		#14	-0.00446923	0.455369	0.0787308	-0.00913846	-0.00181539	0.0205	0.00203077	0.112685		#14	0.0280308	0.335077	-0.00211539	-0.0104615	0.0414077	0.0417538	0.0262846	0.673585
#15	0.0109231	0.181292	-0.0161923	0.00648461	-0.009	-0.00595385	-0.0381846	0.505038		#15	0.0246077	0.143131	0.0364231	-0.00292308	-0.0199	0.0105462	-0.0100769	0.0437308		#15	0.0284846	0.520185	0.0328538	-0.00783077	-0.0252385	0.0335308	0.0253923	0.00192308
#16	-0.00502308	0.354815	-0.0129231	-0.0113231	-0.00163077	0.0179462	0.193946	0.8787		#16	0.0297462	0.721162	0.00519231	0.00256154	0.0252692	0.0135538	0.0307154	-0.0493538		#16	-0.00361539	0.586885	-0.0193231	0.00822308	-0.00137692	0.00933077	0.0133923	0.0116
#17	-0.00343846	0.184762	0.0172231	-0.0164308	-0.0124462	0.00531538	0.192731	1.06637		#17	0.0397923	0.0370923	0.0277462	0.00481539	0.0588154	-0.00913077	-0.0218385	-0.00107692		#17	0.0137538	0.3843	-0.0440615	-0.0022	-0.0199154	0.00690769	0.0401923	0.0287308
#18	-0.000923077	0.199615	-0.0492077	-0.0202923	-0.0238846	-0.0239692	0.0464308	0.240492		#18	0.00184615	0.160885	-0.0132308	-0.0036	-0.0513154	-0.0170615	0.00490769	-0.0419615		#18	0.00823846	0.304238	0.00383846	0.00626923	0.00423077	0.0168923	0.0224308	0.0156923
#19	0.0108	0.128715	-0.00963846	-0.0160231	-0.0182385	-0.00175385	-0.0112	0.956623		#19	0.0118615	0.0169462	-0.00236154	-0.00415385	0.135115	0.00977692	0.0240615	-0.00729231		#19	0.0433231	0.505	-0.0211462	-0.00251539	-0.0318462	-0.00940769	-0.00617692	0.0460231
#20	0.0232308	0.157685	-0.0234769	-0.0035	-0.00853077	-0.00365385	0.379585	0.762738		#20	0.032	0.7758	0.00946923	0.00257692	0.0171769	-0.0164462	0.00942308	0.0125615		#20	0.0307308	0.0215846	0.0296231	0.0103846	-0.00843077	0.00531538	0.0115231	0.00360769

## Sheet: Suppl Fig2
	WT				P58H/N264H				A59H/N264H				K61H/N264H
[Glu] (µM)	ave	sem		[Glu] (µM)	ave	sem		[Glu] (µM)	ave	sem		[Glu] (µM)	ave	sem
0.1	0.0384712	0.0206344		0.1	0.01218	0.002372		0.1	0.0160742	0.00433678		0.1	0.0111058	0.00533849
0.3	0.0336735	0.0128486		0.3	0.00652077	0.00577189		0.3	-0.0158208	0.00802711		0.3	0.00182692	0.00617561
1	0.0405331	0.0190329		1	0.0271231	0.0115748		1	0.0345254	0.0249932		1	0.0364373	0.0219024
3	0.2893	0.089138		3	0.269222	0.0604558		3	0.346714	0.0835447		3	0.340931	0.0748501
10	0.164788	0.0628988		10	0.247275	0.0658039		10	0.235297	0.0619531		10	0.373046	0.0748124
30	0.371858	0.0974418		30	0.202016	0.0510546		30	0.354631	0.0433671		30	0.226412	0.0379901
100	0.155543	0.0778839		100	0.247436	0.0459495		100	0.259175	0.0456771		100	0.317778	0.0709636

## Sheet: Suppl Fig3b
Time (min)	LY367385 (-)	LY367385 (+)			LY367385 (-)	LY367385 (+)
0	0.3956	0.4097		#1	0.847469	0.00806923
0.0833333	0.3964	0.4075		#2	0.749115	0.181546
0.166667	0.3946	0.4098		#3	0.0429846	0.0665231
0.25	0.4091	0.3982		#4	0.0315538	0.0464
0.333333	0.3896	0.4232		#5	1.02805	0.0457385
0.416667	0.3783	0.4089		#6	0.641569	0.0164385
0.5	0.3885	0.4172		#7	0.0346769	0.0189538
0.583333	0.3902	0.4246		#8	0.397615	0.0204385
0.666667	0.3839	0.4237		#9	0.587077	0.0222769
0.75	0.3924	0.418		#10	0.189154	0.214977
0.833333	0.4031	0.4285		#11	0.2477	0.0603538
0.916667	0.3875	0.4316		#12	0.740662	0.179408
1	0.3996	0.4172		#13	0.769831	0.0451769
1.08333	0.4024	0.4209		#14	0.0279615	0.0452231
1.16667	0.4035	0.4251		#15	0.0582308	0.0596538
1.25	0.3892	0.43		#16	0.586923	0.0131
1.33333	0.4568	0.4276		#17	0.5363	0.0408231
1.41667	1.1421	0.4171		#18	0.328646	0.0349769
1.5	1.0997	0.4331		#19	0.982585	-0.000569231
1.58333	1.0943	0.4219		#20	0.253346	0.0133077
1.66667	1.0637	0.434
1.75	1.077	0.4267
1.83333	1.0629	0.4278
1.91667	1.0565	0.4352
2	1.0101	0.4333
2.08333	1.0055	0.4332
2.16667	0.9558	0.4344
2.25	0.9721	0.4318
2.33333	0.9646	0.4266
2.41667	0.9777	0.4394
2.5	0.9555	0.4506
2.58333	0.9136	0.4459
2.66667	0.9648	0.4388
2.75	0.9231	0.4234
2.83333	0.9359	0.4338
2.91667	0.9238	0.4368
3	0.9063	0.4325
3.08333	0.9318	0.4366
3.16667	0.9184	0.4221
3.25	0.8973	0.4283
3.33333	0.872	0.4366
3.41667	0.8804	0.435
3.5	0.8692	0.4374
3.58333	0.8493	0.4239
3.66667	0.8536	0.4287
3.75	0.8401	0.4379
3.83333	0.8399	0.4329
3.91667	0.8376	0.4384
4	0.8102	0.4221
4.08333	0.8239	0.4355
4.16667	0.8303	0.4329
4.25	0.8237	0.4335
4.33333	0.8148	0.4392
4.41667	0.8061	0.4371
4.5	0.8105	0.4443
4.58333	0.8134	0.4476
4.66667	0.8232	0.4457
4.75	0.8349	0.4467
4.83333	0.8333	0.4314
4.91667	0.8028	0.4372
5	0.786	0.441
5.08333	0.8033	0.4422
5.16667	0.8013	0.4441
5.25	0.78	0.4433
5.33333	0.7678	0.4458
5.41667	0.7626	0.4367
5.5	0.7668	0.4491
5.58333	0.7613	0.462
5.66667	0.7358	0.4373
5.75	0.7239	0.4525
5.83333	0.7205	0.4476
5.91667	0.7411	0.4407
6	0.7418	0.4473

## Sheet: Suppl Fig3c
[LY367385] (µM)	ave	sem
0.1	0.243003	0.0526933
0.3	0.289698	0.0491641
1	0.366232	0.0676688
3	0.202112	0.0388885
10	0.0977754	0.032258
30	0.0408958	0.0137652
100	0.0569888	0.0207634

## Sheet: Suppl Fig3d
Time (min)	LY367385 (-)	LY367385 (+)			LY367385 (-)	LY367385 (+)
0	0.4282	0.4898		#1	0.823769	0.0206692
0.0833333	0.4339	0.4834		#2	0.100177	0.0710154
0.166667	0.4329	0.4734		#3	0.0271846	0.0343
0.25	0.4333	0.4825		#4	-0.0609538	0.0023
0.333333	0.4349	0.4673		#5	0.0854	0.0129154
0.416667	0.4337	0.4891		#6	0.522362	0.0193769
0.5	0.4293	0.4857		#7	0.372731	0.0338462
0.583333	0.4296	0.4828		#8	0.601077	0.0267769
0.666667	0.4337	0.4901		#9	0.186638	-0.00699231
0.75	0.4315	0.4891		#10	0.357538	0.0187769
0.833333	0.433	0.4773		#11	0.0358769	0.0528154
0.916667	0.4309	0.4696		#12	0.418338	0.0204385
1	0.4327	0.4727		#13	0.537108	0.0195154
1.08333	0.4335	0.4741		#14	0.241331	0.0221692
1.16667	0.4369	0.4702		#15	0.765985	0.0372769
1.25	0.4334	0.479		#16	0.382838	0.0271769
1.33333	0.4276	0.4806		#17	0.224954	0.0391692
1.41667	0.4303	0.4783		#18	0.455708	0.0221385
1.5	0.429	0.4669		#19	0.0117615	0.0220846
1.58333	0.4342	0.4721		#20	0.0582385	0.0688385
1.66667	0.437	0.479
1.75	0.4434	0.4637
1.83333	0.4619	0.4765
1.91667	0.5344	0.4801
2	1.0332	0.478
2.08333	0.9812	0.4894
2.16667	0.9332	0.4817
2.25	0.9016	0.4939
2.33333	0.9289	0.4781
2.41667	0.9009	0.4788
2.5	0.8777	0.4859
2.58333	0.8814	0.4801
2.66667	0.9058	0.4823
2.75	0.9211	0.4664
2.83333	0.9093	0.4765
2.91667	0.9091	0.4713
3	0.8828	0.4753
3.08333	0.883	0.4711
3.16667	0.8229	0.4759
3.25	0.7914	0.4687
3.33333	0.7644	0.4809
3.41667	0.7182	0.4794
3.5	0.7137	0.4867
3.58333	0.6931	0.4809
3.66667	0.6605	0.468
3.75	0.6497	0.4853
3.83333	0.638	0.4784
3.91667	0.6004	0.4759
4	0.5847	0.4662
4.08333	0.5428	0.4749
4.16667	0.5299	0.4623
4.25	0.5111	0.4657
4.33333	0.4919	0.4524
4.41667	0.4846	0.4605
4.5	0.4755	0.4472
4.58333	0.4757	0.4642
4.66667	0.467	0.4592
4.75	0.4648	0.4614
4.83333	0.4588	0.4632
4.91667	0.451	0.4541
5	0.4512	0.4614
5.08333	0.4507	0.4515
5.16667	0.4562	0.4579
5.25	0.4552	0.4492
5.33333	0.4577	0.457
5.41667	0.4517	0.459
5.5	0.4485	0.4682
5.58333	0.4405	0.4526
5.66667	0.4359	0.4573
5.75	0.4397	0.4526
5.83333	0.4398	0.4583
5.91667	0.4438	0.4621
6	0.4396	0.4565

## Sheet: Suppl Fig3e
[LY367385] (µM)	ave	sem
0.1	0.185891	0.0322289
0.3	0.191492	0.0667144
1	0.261969	0.0511324
3	0.183671	0.0615034
10	0.007225	0.00414355
30	0.00800846	0.00517705
100	0.0116331	0.00906838

## Sheet: Suppl Fig3g
	Glu 1 µM				Glu 10 µM				Glu 100 µM
Time (min)	Pd(bpy) (-)	Pd(bpy) (+)		Time (min)	Pd(bpy) (-)	Pd(bpy) (+)		Time (min)	Pd(bpy) (-)	Pd(bpy) (+)
0	0.3925	0.4212		0	0.4676	0.4464		0	0.3729	0.3837
0.0833333	0.4005	0.4317		0.0833333	0.4599	0.4485		0.0833333	0.378	0.3982
0.166667	0.3896	0.432		0.166667	0.4605	0.4487		0.166667	0.384	0.4037
0.25	0.3841	0.4239		0.25	0.456	0.4441		0.25	0.3829	0.3929
0.333333	0.3914	0.4328		0.333333	0.4567	0.4444		0.333333	0.3802	0.4046
0.416667	0.3933	0.4305		0.416667	0.4605	0.4479		0.416667	0.3866	0.3967
0.5	0.3962	0.4237		0.5	0.457	0.4471		0.5	0.3845	0.3925
0.583333	0.3997	0.4272		0.583333	0.4533	0.4454		0.583333	0.3852	0.3988
0.666667	0.3983	0.427		0.666667	0.4576	0.4487		0.666667	0.3844	0.3991
0.75	0.3983	0.4353		0.75	0.4516	0.4459		0.75	0.387	0.4028
0.833333	0.3986	0.4339		0.833333	0.4566	0.4496		0.833333	0.3913	0.3998
0.916667	0.3949	0.4302		0.916667	0.4534	0.4457		0.916667	0.3956	0.4023
1	0.3928	0.4269		1	0.4516	0.4492		1	0.3935	0.3865
1.08333	0.3981	0.4383		1.08333	0.4485	0.4439		1.08333	0.3914	0.3873
1.16667	0.392	0.4298		1.16667	0.4539	0.4452		1.16667	0.3879	0.3968
1.25	0.3926	0.434		1.25	0.4471	0.4473		1.25	0.7824	0.934
1.33333	0.397	0.4402		1.33333	0.4575	0.4469		1.33333	1.007	1.0207
1.41667	0.3973	0.4301		1.41667	0.4628	0.4485		1.41667	1.0226	0.9686
1.5	0.4072	0.43		1.5	0.4702	0.4485		1.5	1.007	0.9572
1.58333	0.3948	0.4262		1.58333	0.4932	0.4473		1.58333	0.9741	0.9327
1.66667	0.3958	0.4316		1.66667	0.4914	0.458		1.66667	0.9953	0.9085
1.75	0.3954	0.4356		1.75	0.4948	0.4685		1.75	0.9642	0.909
1.83333	0.4016	0.4317		1.83333	0.4913	0.4899		1.83333	0.9534	0.867
1.91667	0.4028	0.4375		1.91667	0.4803	0.5545		1.91667	0.9711	0.8464
2	0.3927	0.4336		2	0.4783	1.1232		2	0.9242	0.838
2.08333	0.4013	0.4287		2.08333	0.4878	1.1416		2.08333	0.8874	0.8149
2.16667	0.4065	0.4313		2.16667	0.4844	1.1062		2.16667	0.8926	0.8108
2.25	0.4022	0.437		2.25	0.4906	1.0932		2.25	0.8561	0.7943
2.33333	0.4143	0.4308		2.33333	0.4862	1.103		2.33333	0.8301	0.7733
2.41667	0.4163	0.4384		2.41667	0.4904	1.09		2.41667	0.8186	0.7365
2.5	0.4207	0.4355		2.5	0.4884	1.0736		2.5	0.8119	0.7275
2.58333	0.432	0.4374		2.58333	0.4831	1.0768		2.58333	0.7871	0.7014
2.66667	0.4666	0.4363		2.66667	0.4857	1.0575		2.66667	0.7739	0.6867
2.75	0.6076	0.4319		2.75	0.4848	1.0411		2.75	0.7588	0.6943
2.83333	0.7001	0.4406		2.83333	0.4852	1.0322		2.83333	0.7461	0.6922
2.91667	0.684	0.4421		2.91667	0.4787	1.0169		2.91667	0.7575	0.6948
3	0.6458	0.4433		3	0.4773	0.9871		3	0.7494	0.6868
3.08333	0.6245	0.445		3.08333	0.4747	0.9733		3.08333	0.7507	0.7094
3.16667	0.609	0.4354		3.16667	0.4778	0.9584		3.16667	0.735	0.7102
3.25	0.5954	0.4401		3.25	0.4774	0.9437		3.25	0.7327	0.6788
3.33333	0.5888	0.4425		3.33333	0.4756	0.9184		3.33333	0.75	0.6903
3.41667	0.5736	0.4435		3.41667	0.472	0.9048		3.41667	0.7391	0.6792
3.5	0.5612	0.4361		3.5	0.4812	0.8954		3.5	0.7451	0.6744
3.58333	0.5689	0.4447		3.58333	0.4757	0.8742		3.58333	0.7563	0.6507
3.66667	0.5745	0.437		3.66667	0.4747	0.862		3.66667	0.751	0.6272
3.75	0.56	0.4511		3.75	0.4767	0.8466		3.75	0.768	0.6156
3.83333	0.5389	0.447		3.83333	0.4766	0.828		3.83333	0.758	0.6275
3.91667	0.5429	0.4534		3.91667	0.4762	0.824		3.91667	0.7707	0.6333
4	0.5371	0.4475		4	0.4785	0.8191		4	0.7785	0.6175
4.08333	0.5267	0.4411		4.08333	0.4742	0.7931		4.08333	0.7676	0.628
4.16667	0.5311	0.4512		4.16667	0.4723	0.783		4.16667	0.7635	0.6166
4.25	0.5276	0.4531		4.25	0.4769	0.7753		4.25	0.7572	0.6123
4.33333	0.5252	0.4486		4.33333	0.4718	0.7628		4.33333	0.7586	0.643
4.41667	0.5295	0.4558		4.41667	0.4812	0.756		4.41667	0.7728	0.6068
4.5	0.5336	0.4485		4.5	0.4716	0.7428		4.5	0.7494	0.63
4.58333	0.5275	0.4516		4.58333	0.469	0.7388		4.58333	0.7577	0.6062
4.66667	0.5278	0.4612		4.66667	0.4706	0.7278		4.66667	0.7407	0.6012
4.75	0.5141	0.4583		4.75	0.4707	0.7113		4.75	0.7317	0.5982
4.83333	0.5315	0.4549		4.83333	0.472	0.7053		4.83333	0.7299	0.5885
4.91667	0.5322	0.4606		4.91667	0.473	0.7006		4.91667	0.7318	0.5731
5	0.5484	0.4695		5	0.4754	0.6949		5	0.7301	0.5661
5.08333	0.5518	0.4668		5.08333	0.4732	0.6814		5.08333	0.7502	0.5373
5.16667	0.5457	0.4594		5.16667	0.4698	0.6788		5.16667	0.7298	0.5579
5.25	0.5339	0.4727		5.25	0.4732	0.6718		5.25	0.7089	0.5341
5.33333	0.5331	0.4612		5.33333	0.4696	0.6689		5.33333	0.7135	0.5349
5.41667	0.5232	0.469		5.41667	0.4671	0.6668		5.41667	0.7327	0.5226
5.5	0.5205	0.4678		5.5	0.4709	0.6564		5.5	0.7362	0.5216
5.58333	0.514	0.4701		5.58333	0.4683	0.6518		5.58333	0.7376	0.5075
5.66667	0.514	0.4674		5.66667	0.4741	0.6485		5.66667	0.7453	0.4962
5.75	0.5129	0.4692		5.75	0.4718	0.6495		5.75	0.7423	0.5248
5.83333	0.5094	0.4694		5.83333	0.4776	0.6495		5.83333	0.7348	0.4997
5.91667	0.5022	0.4703		5.91667	0.4633	0.6417		5.91667	0.7353	0.5064
6	0.4994	0.4673		6	0.4727	0.6367		6	0.7338	0.5

## Sheet: Suppl Fig3h
	Glu 1 µM				Glu 10 µM				Glu 100 µM
Time (min)	Pd(bpy) (-)	Pd(bpy) (+)		Time (min)	Pd(bpy) (-)	Pd(bpy) (+)		Time (min)	Pd(bpy) (-)	Pd(bpy) (+)
0	0.4178	0.4812		0	0.4352	0.4599		0	0.4345	0.4046
0.0833333	0.4163	0.4724		0.0833333	0.4322	0.4593		0.0833333	0.4359	0.4066
0.166667	0.4197	0.4624		0.166667	0.4338	0.4565		0.166667	0.4352	0.4063
0.25	0.4183	0.4762		0.25	0.4315	0.4532		0.25	0.4291	0.4076
0.333333	0.4239	0.4707		0.333333	0.4284	0.4525		0.333333	0.4307	0.4078
0.416667	0.4199	0.4783		0.416667	0.434	0.4483		0.416667	0.4423	0.4072
0.5	0.4227	0.4742		0.5	0.4353	0.4467		0.5	0.4363	0.4084
0.583333	0.421	0.4631		0.583333	0.4321	0.4471		0.583333	0.4375	0.4065
0.666667	0.4197	0.4646		0.666667	0.4308	0.4558		0.666667	0.44	0.4048
0.75	0.4144	0.4611		0.75	0.4372	0.4607		0.75	0.4414	0.4111
0.833333	0.415	0.4498		0.833333	0.4356	0.4694		0.833333	0.4351	0.4078
0.916667	0.4169	0.4585		0.916667	0.4303	0.4702		0.916667	0.4442	0.4096
1	0.4176	0.4605		1	0.4353	0.4694		1	0.4446	0.4039
1.08333	0.4211	0.449		1.08333	0.4302	0.466		1.08333	0.4444	0.409
1.16667	0.4196	0.4481		1.16667	0.4328	0.4606		1.16667	0.4441	0.4076
1.25	0.4187	0.4536		1.25	0.4324	0.4601		1.25	0.8678	0.5421
1.33333	0.4208	0.4513		1.33333	0.4408	0.4572		1.33333	0.8962	0.8378
1.41667	0.4163	0.4542		1.41667	0.4435	0.4612		1.41667	0.9029	0.8265
1.5	0.419	0.4415		1.5	0.4411	0.5398		1.5	0.8712	0.8047
1.58333	0.4231	0.4452		1.58333	0.4515	0.5791		1.58333	0.8614	0.7956
1.66667	0.4245	0.4453		1.66667	0.4681	0.808		1.66667	0.8487	0.7848
1.75	0.421	0.4458		1.75	0.6423	0.7977		1.75	0.8133	0.7824
1.83333	0.42	0.4451		1.83333	0.6706	0.7911		1.83333	0.799	0.7749
1.91667	0.418	0.4564		1.91667	0.6827	0.787		1.91667	0.797	0.7678
2	0.4227	0.4652		2	0.6952	0.772		2	0.7683	0.7532
2.08333	0.4175	0.4704		2.08333	0.6952	0.7461		2.08333	0.7386	0.7349
2.16667	0.4202	0.4719		2.16667	0.7011	0.7327		2.16667	0.732	0.7299
2.25	0.4183	0.4576		2.25	0.681	0.7049		2.25	0.7055	0.7168
2.33333	0.4249	0.4723		2.33333	0.6731	0.6642		2.33333	0.6908	0.7051
2.41667	0.4152	0.4733		2.41667	0.6578	0.6396		2.41667	0.6796	0.6967
2.5	0.4181	0.4801		2.5	0.6528	0.6005		2.5	0.6721	0.6882
2.58333	0.4199	0.4659		2.58333	0.6448	0.5416		2.58333	0.6697	0.6806
2.66667	0.4188	0.4788		2.66667	0.6355	0.5072		2.66667	0.6498	0.68
2.75	0.4187	0.4823		2.75	0.6302	0.484		2.75	0.6351	0.6736
2.83333	0.4203	0.4838		2.83333	0.62	0.4635		2.83333	0.6408	0.6638
2.91667	0.4206	0.4783		2.91667	0.6112	0.4596		2.91667	0.6393	0.6578
3	0.4178	0.4968		3	0.5853	0.4496		3	0.6427	0.6533
3.08333	0.4167	0.4895		3.08333	0.5752	0.443		3.08333	0.6467	0.661
3.16667	0.4191	0.5002		3.16667	0.5662	0.4367		3.16667	0.6354	0.6642
3.25	0.4194	0.4825		3.25	0.5546	0.4352		3.25	0.6243	0.6662
3.33333	0.427	0.4848		3.33333	0.5445	0.4323		3.33333	0.6408	0.6463
3.41667	0.4276	0.4851		3.41667	0.5378	0.4287		3.41667	0.6405	0.6295
3.5	0.4256	0.4786		3.5	0.5292	0.4268		3.5	0.6399	0.6129
3.58333	0.4334	0.4746		3.58333	0.5223	0.429		3.58333	0.6318	0.6062
3.66667	0.4312	0.4841		3.66667	0.5129	0.4275		3.66667	0.631	0.6055
3.75	0.4303	0.4704		3.75	0.5017	0.4261		3.75	0.638	0.5873
3.83333	0.4299	0.4692		3.83333	0.492	0.4262		3.83333	0.6258	0.5793
3.91667	0.4325	0.4751		3.91667	0.4925	0.4268		3.91667	0.6239	0.5815
4	0.4281	0.4756		4	0.4865	0.4283		4	0.6336	0.5728
4.08333	0.4288	0.4729		4.08333	0.4827	0.4273		4.08333	0.6374	0.5717
4.16667	0.4293	0.4697		4.16667	0.4764	0.4259		4.16667	0.6275	0.5656
4.25	0.4325	0.4805		4.25	0.4718	0.425		4.25	0.6269	0.561
4.33333	0.4313	0.4667		4.33333	0.466	0.4241		4.33333	0.6253	0.5631
4.41667	0.429	0.4654		4.41667	0.4672	0.423		4.41667	0.6349	0.5579
4.5	0.4305	0.4715		4.5	0.4647	0.4266		4.5	0.6168	0.5482
4.58333	0.427	0.4756		4.58333	0.4625	0.428		4.58333	0.6164	0.5469
4.66667	0.4252	0.4641		4.66667	0.4594	0.4258		4.66667	0.6228	0.534
4.75	0.426	0.4736		4.75	0.4578	0.4261		4.75	0.6194	0.5225
4.83333	0.428	0.4649		4.83333	0.4587	0.425		4.83333	0.6264	0.512
4.91667	0.4312	0.4706		4.91667	0.464	0.4236		4.91667	0.6297	0.4995
5	0.434	0.48		5	0.4617	0.4228		5	0.6178	0.4997
5.08333	0.4309	0.4648		5.08333	0.4604	0.4248		5.08333	0.6256	0.4906
5.16667	0.4303	0.4705		5.16667	0.4587	0.4217		5.16667	0.6175	0.4918
5.25	0.43	0.4704		5.25	0.453	0.4239		5.25	0.619	0.4868
5.33333	0.4331	0.4803		5.33333	0.454	0.4225		5.33333	0.6256	0.4859
5.41667	0.4399	0.4628		5.41667	0.4567	0.4226		5.41667	0.6337	0.4809
5.5	0.4463	0.4664		5.5	0.4527	0.4234		5.5	0.6323	0.4824
5.58333	0.4476	0.4745		5.58333	0.4495	0.4242		5.58333	0.6256	0.4783
5.66667	0.4463	0.4701		5.66667	0.469	0.4205		5.66667	0.6237	0.4769
5.75	0.4445	0.4701		5.75	0.4595	0.4243		5.75	0.6313	0.4728
5.83333	0.448	0.4745		5.83333	0.4581	0.4237		5.83333	0.6286	0.4752
5.91667	0.4508	0.4717		5.91667	0.4623	0.4226		5.91667	0.6237	0.4734
6	0.4481	0.4732		6	0.4558	0.4197		6	0.6291	0.474

## Sheet: Suppl Fig4
	WT	P58H	A59H	K61H	N264H
#1	0.0401615	0.153254	0.581162	0.0748538	0.592385
#2	0.0249308	0.0111769	0.879346	0.995031	0.255046
#3	0.545646	-0.0132	-0.0110462	0.354554	0.650069
#4	0.6431	0.468915	0.767169	0.0939846	0.411431
#5	0.0297	0.0685538	0.0568077	0.00119231	0.861669
#6	0.327346	0.292515	0.675231	0.000907692	0.130069
#7	0.0377923	0.0415538	0.0521077	0.479908	0.434554
#8	0.672738	0.157123	0.0633769	0.00853077	0.422023
#9	0.668677	0.0491231	0.523638	0.510692	0.152523
#10	0.280531	1.22782	0.0152692	0.0742462	0.124462
#11	0.375177	0.682623	0.0439615	0.681992	0.157923
#12	0.478223	0.224338	0.0367308	0.876554	0.186769
#13	0.294077	0.406585	0.672046	0.868992	0.202508
#14	1.24668	0.363746	0.0166692	0.295138	0.470192
#15	0.442692	0.474815	0.614438	0.248354	0.330254
#16	0.0228538	1.13277	0.486038	0.0171462	0.669569
#17	0.637262	0.166877	0.735469	0.426169	0.559431
#18	0.748038	0.865677	0.0477615	1.13425	0.393931
#19	0.540346	0.869185	0.106677	0.0183308	1.02606
#20	0.583754	0.368477	0.846977	0.1477	0.311115

## Sheet: Suppl Fig5b
WT					Vector
	Fluorescence intensity					Fluorescence intensity
[FITM-Cy3] (nM)	ave	sem			[FITM-Cy3] (nM)	ave	sem
0.03	179.466	12.3628			0.1	155.202	9.17435
0.1	398.813	36.4333			1	152.113	10.5169
0.3	948.318	113.658			10	189.876	18.0377
1	2822.54	312.459			100	396.882	42.3451
3	5282.58	773.739
10	17593.2	2157.08
30	22333.6	2832.31
100	22621.2	1910.25
300	25947.6	3182.16
1000	24597.9	4067.14

[truncated: 17 more sheets: Suppl Fig6a, Suppl Fig6b, Suppl Fig6c, Suppl Fig7a, Suppl Fig7b, Suppl Fig7c, Suppl Fig7d, Suppl Fig8, Suppl Fig9, Suppl Fig10b, Suppl Fig12a, Suppl Fig12b, Suppl Fig12d, Suppl Fig12e, Suppl Fig12f, Suppl Fig13, Suppl Fig14d]
