# Supplementary material for: Coordination chemogenetics for activation of GPCR-type glutamate receptors in brain tissue
Source: Nat Commun. 2022 Jun 16;13:3167. doi: 10.1038/s41467-022-30828-0 (PMC9203742; doi:10.1038/s41467-022-30828-0)
Supplement: Supplementary file 6 — Source Data [file 41467_2022_30828_MOESM6_ESM.zip › Ojima et al_source data_Main Figure.xlsx]

## Sheet: Fig.1d
Time (min)	P58H/N264H Pd(bpy)	WT Pd(bpy)			WT		P58H/N264H
0	0.4341	0.4016		Pd(bpy)	(-)	(+)	(-)	(+)
0.0833333	0.4392	0.4039		#1	0.0439538	0.0951385	0.189569	1.40698
0.166667	0.435	0.3999		#2	0.0406538	0.137169	-0.0132231	1.23462
0.25	0.4356	0.4022		#3	0.0223615	0.0355538	-0.0132769	0.278123
0.333333	0.4364	0.4007		#4	0.0305769	-0.0102	-0.0314308	0.4382
0.416667	0.4343	0.3991		#5	-0.000338462	0.0854308	-0.0236231	0.421631
0.5	0.4347	0.3956		#6	0.0116385	0.0728308	-0.0266308	0.824938
0.583333	0.4339	0.3977		#7	0.0280769	0.00498462	-0.00868461	0.694023
0.666667	0.4339	0.4057		#8	0.0421615	0.0790231	-0.0280385	0.563477
0.75	0.4328	0.4052		#9	0.0821538	0.0800462	-0.0152154	0.817869
0.833333	0.427	0.4037		#10	0.0604385	-0.000484615	-0.0191154	0.3484
0.916667	0.4281	0.4026		#11	0.0377769	0.00456154	-0.0108692	1.21134
1	0.4286	0.403		#12	0.0293	-0.00655385	-0.0150615	0.792777
1.08333	0.4255	0.3989		#13	0.0309	0.00599231	0.0139154	0.0274538
1.16667	0.426	0.3961		#14	0.0890385	0.0376692	-0.0208154	0.769054
1.25	0.4247	0.393		#15	0.0687077	0.0337462	-0.0265538	1.11205
1.33333	0.4245	0.3943		#16	0.0161231	0.106777	-0.0251077	0.588346
1.41667	0.4223	0.3873		#17	0.0602	0.0146462	0.0864462	0.479715
1.5	0.4212	0.386		#18	0.0719923	0.0548385	-0.00546154	0.383562
1.58333	0.4224	0.3891		#19	0.0429385	0.0459923	-0.0567615	0.0272
1.66667	0.4246	0.3883		#20	0.0753769	-0.00950769	-0.0516538	0.664885
1.75	0.4463	0.3844
1.83333	0.7382	0.3868
1.91667	1.0217	0.3884
2	1.0212	0.3876
2.08333	1.0209	0.3894
2.16667	1.0103	0.3909
2.25	1.0087	0.3949
2.33333	0.9978	0.3917
2.41667	0.9892	0.395
2.5	0.9868	0.3933
2.58333	0.9716	0.3981
2.66667	0.968	0.3922
2.75	0.9552	0.3842
2.83333	0.9506	0.3948
2.91667	0.9555	0.3942
3	0.9417	0.3929
3.08333	0.9333	0.3927
3.16667	0.93	0.3905
3.25	0.922	0.3991
3.33333	0.9109	0.3966
3.41667	0.9091	0.3909
3.5	0.8931	0.394
3.58333	0.879	0.3932
3.66667	0.8813	0.3958
3.75	0.87	0.3949
3.83333	0.8531	0.3941
3.91667	0.8479	0.3952
4	0.829	0.3944
4.08333	0.8188	0.396
4.16667	0.8121	0.395
4.25	0.8034	0.3935
4.33333	0.7929	0.3955
4.41667	0.7835	0.3969
4.5	0.7852	0.3946
4.58333	0.7759	0.3971
4.66667	0.7649	0.3958
4.75	0.7654	0.3958
4.83333	0.7498	0.3951
4.91667	0.7385	0.3945
5	0.7247	0.3973
5.08333	0.7227	0.3967
5.16667	0.7092	0.3961
5.25	0.6975	0.3978
5.33333	0.6937	0.3966
5.41667	0.7	0.3971
5.5	0.6959	0.3947
5.58333	0.6921	0.3969
5.66667	0.6869	0.3947
5.75	0.6778	0.3946
5.83333	0.6635	0.3956
5.91667	0.6441	0.3927
6	0.6257	0.3922

## Sheet: Fig.1e
	Vec	WT	P57H/N264H	P58H/N264H	A59H/N264H	E60H/N264H	K61H/N264H	A59H/A265H	A59H/G266H
(-)	0.0110623	-0.0210677	0.0133619	-0.00507961	-0.0116065	-0.000299231	0.00526115	0.0385796	0.0274662
Glu	0.0207562	0.346452	0.20007	0.575281	0.528647	0.168867	0.308268	0.478053	0.393933
NiCl2	-0.00659538	0.0331927	0.0183404	0.0535312	0.056825	-0.0179158	-0.0136454	0.0105408	-3.81e-05
CuCl2	0.0175731	0.0290212	0.00763423	-0.0142092	-0.00897115	-0.000613077	-0.00880154	-0.000536538	-0.0139823
ZnCl2	-0.0107473	0.00492	-0.00297192	-0.00160962	0.00725	-0.00941577	0.010185	0.00978231	-0.0120765
CdCl2	-0.0321615	0.00536231	0.0309085	-0.00571462	0.0248365	-0.0118573	0.0169512	0.026415	0.00192769
Na2PdCl2	-0.00289769	0.0208438	0.0619188	0.139021	0.0272527	0.12976	0.178082	0.00703885	0.0213377
Pd(bpy)	0.0369312	0.0192685	0.437254	0.654232	0.684858	0.210649	0.53131	0.005585	0.114484

## Sheet: Fig.1f
	WT				P58H/N264H				A59H/N264H				K61H/N264H
[Pd(bpy)] (µM)	Ave	SEM		[Pd(bpy)] (µM)	Ave	SEM		[Pd(bpy)] (µM)	Ave	SEM		[Pd(bpy)] (µM)	Ave	SEM
0.01	-0.00928	0.0104152		0.01	-0.00916577	0.00327718		0.01	0.0174088	0.0288871		0.01	-0.0154212	0.00686722
0.03	-0.00303692	0.00376396		0.03	-0.00682962	0.0060151		0.03	-0.00318346	0.00258216		0.03	-0.0198035	0.0129516
0.1	0.01982	0.0349521		0.1	-0.0172577	0.0193745		0.1	-0.00809077	0.00975114		0.1	-0.0381504	0.0459318
0.3	-0.0161981	0.0076557		0.3	-0.0261523	0.00766813		0.3	0.0968212	0.124047		0.3	0.0109681	0.0243004
1	-0.0228635	0.0147887		1	0.246071	0.055106		1	0.171748	0.069177		1	0.287397	0.0526309
3	-0.00602692	0.0114043		3	0.42962	0.0826966		3	0.205152	0.0993277		3	0.314492	0.0609065
10	4.84615e-05	0.00879382		10	0.566982	0.0850932		10	0.470943	0.0583639		10	0.443385	0.087297
30	0.0305192	0.0134275		30	0.523365	0.0731969		30	0.489477	0.0700962		30	0.600067	0.0914324
100	0.311574	0.0397257		100	0.853629	0.109739		100	0.687201	0.0849589		100	0.642957	0.0816416

## Sheet: Fig.1g
Pd(bpy) (-)	P58H/N264H			A59H/N264H			K61H/N264H				Pd(bpy) (+)	P58H/N264H			A59H/N264H			K61H/N264H
[Glu)] (µM)	Ave	SEM		Ave	SEM		Ave	SEM				Ave	SEM		Ave	SEM		Ave	SEM
0.1	0.0661073	0.00681079		0.0921831	0.0261555		0.06786	0.0125816			0.1	0.0310404	0.0414245		0.0241019	0.0110851		0.0196889	0.0681483
0.3	-0.000325385	0.0209524		0.0184511	0.00377495		0.0175608	0.00591306			0.3	0.0280996	0.0248235		0.00346423	0.00666979		0.136123	0.0549513
1	0.0320212	0.0131822		0.0148882	0.00509108		0.0241276	0.00568694			1	0.168678	0.0462972		0.0187035	0.0136764		0.37656	0.0757684
3	0.0449042	0.0102026		0.0100154	0.00405706		0.0197107	0.00464586			3	0.328662	0.0570986		0.0359354	0.0139812		0.417725	0.0984587
10	0.0633642	0.0224998		0.192452	0.0505323		0.158954	0.0374657			10	0.530735	0.0738426		0.217602	0.0814935		0.600874	0.141627
30	0.22863	0.0586749		0.410235	0.0810798		0.288365	0.0679683			30	0.515951	0.0820537		0.360246	0.0774465		0.511884	0.0540072
100	0.368789	0.0904796		0.517379	0.0936372		0.374471	0.176885			100	0.442713	0.062988		0.351703	0.0501653		0.523851	0.0635189

## Sheet: Fig.2a
Time (min)	WT	P58H	A59H	K61H	N264H			WT	P58H	A59H	K61H	N264H
0	0.4483	0.4532	0.4491	0.4522	0.4424		#1	0.00306923	0.000823077	0.0356538	0.00363077	0.421608
0.0833333	0.4431	0.4522	0.4489	0.4517	0.4443		#2	0.000953846	0.00599231	0.00193846	0.000107692	0.328477
0.166667	0.4399	0.4537	0.4449	0.4517	0.446		#3	-0.0154308	-0.0223077	0.00367692	-0.000707692	0.261377
0.25	0.4377	0.4518	0.4448	0.4522	0.4477		#4	-0.0114462	0.0375231	-0.0138846	-0.00397692	0.951669
0.333333	0.4377	0.4517	0.4455	0.4507	0.4409		#5	0.0928	0.0188538	0.0378692	0.461177	0.598538
0.416667	0.4337	0.452	0.4421	0.4502	0.4423		#6	0.0740385	-0.00186923	0.0188385	0.0141	0.952746
0.5	0.4307	0.4533	0.4407	0.4522	0.4384		#7	-0.0355538	0.0518846	0.110392	0.0043	0.486508
0.583333	0.4312	0.4539	0.4398	0.4526	0.443		#8	0.0440923	0.00263846	-0.00799231	0.0689308	0.522069
0.666667	0.43	0.4548	0.4391	0.4485	0.4376		#9	-0.0123	0.00397692	0.00296154	0.00233846	0.435623
0.75	0.4269	0.4554	0.4374	0.4494	0.4343		#10	-0.0169538	-0.00723846	-0.0128077	-0.00657692	0.328454
0.833333	0.4314	0.4555	0.4373	0.4503	0.4373		#11	0.0246308	-0.00313077	-0.0300154	0.184923	1.34502
0.916667	0.4315	0.4537	0.442	0.4495	0.4359		#12	-0.00272308	-0.00376923	-0.000230769	0.0371846	0.651885
1	0.4367	0.4487	0.4447	0.4505	0.4349		#13	-0.00372308	-0.00583077	0.00203846	-0.00920769	0.667015
1.08333	0.4336	0.449	0.4422	0.4511	0.436		#14	-0.00351539	-0.0123615	0.0170077	0.0019	0.879569
1.16667	0.4356	0.4484	0.4366	0.4504	0.4326		#15	0.0132385	-0.00947692	0.00234615	0.00359231	0.212962
1.25	0.4316	0.4493	0.4344	0.449	0.4284		#16	-0.000123077	-0.0108154	0.0125538	0.0686308	0.9087
1.33333	0.4291	0.446	0.4317	0.4496	0.4305		#17	-0.00563846	-0.000992308	-0.0141231	-0.00423077	0.259015
1.41667	0.4348	0.4443	0.4288	0.4508	0.4291		#18	0.101608	0.00131539	0.0869308	-0.000946154	0.0748769
1.5	0.4316	0.4424	0.4324	0.4491	0.4324		#19	0.00610769	0.0192538	-0.00591538	0.0423385	0.0961692
1.58333	0.4379	0.4401	0.4314	0.4544	0.436		#20	0.0637	0.791331	-0.000592308	-0.00824615	0.0891077
1.66667	0.437	0.4409	0.4297	0.4487	0.4529
1.75	0.4357	0.4397	0.4297	0.4486	1.0167
1.83333	0.43	0.4403	0.433	0.4481	1.0516
1.91667	0.4352	0.4382	0.4332	0.4467	1.1074
2	0.434	0.4373	0.4346	0.4463	1.0867
2.08333	0.4367	0.4355	0.4343	0.4482	1.0584
2.16667	0.4376	0.4352	0.4314	0.4482	1.0375
2.25	0.4414	0.4373	0.4347	0.4509	1.0193
2.33333	0.4408	0.4354	0.4354	0.4485	1.0048
2.41667	0.4393	0.4329	0.4335	0.4493	0.9867
2.5	0.4319	0.437	0.4347	0.4495	0.982
2.58333	0.4272	0.4355	0.4353	0.4488	0.9674
2.66667	0.4309	0.4367	0.4306	0.4486	0.9532
2.75	0.426	0.4361	0.4308	0.4508	0.9538
2.83333	0.4241	0.4356	0.4305	0.4528	0.9513
2.91667	0.4282	0.4337	0.4318	0.4532	0.9296
3	0.4209	0.4348	0.431	0.4523	0.9246
3.08333	0.4211	0.4345	0.4332	0.451	0.9094
3.16667	0.4197	0.4346	0.4325	0.4506	0.9057
3.25	0.4222	0.4346	0.4304	0.4477	0.8933
3.33333	0.4204	0.4314	0.4302	0.4491	0.8834
3.41667	0.4195	0.4301	0.4305	0.4528	0.8831
3.5	0.4219	0.432	0.4286	0.4484	0.8595
3.58333	0.421	0.4319	0.4289	0.4529	0.8459
3.66667	0.4184	0.4334	0.4316	0.4549	0.8437
3.75	0.4185	0.4327	0.4303	0.4523	0.8315
3.83333	0.4211	0.4309	0.4307	0.4549	0.817
3.91667	0.4152	0.4297	0.4327	0.4548	0.8034
4	0.4178	0.433	0.4309	0.4523	0.7861
4.08333	0.4173	0.4344	0.4305	0.4514	0.7471
4.16667	0.4143	0.4356	0.4318	0.4511	0.7217
4.25	0.4172	0.4331	0.4318	0.453	0.7211
4.33333	0.4186	0.4364	0.4305	0.4503	0.7171
4.41667	0.4143	0.4377	0.4269	0.4509	0.7082
4.5	0.4148	0.4363	0.4276	0.4529	0.7002
4.58333	0.412	0.4388	0.4268	0.4544	0.6848
4.66667	0.4193	0.4396	0.4255	0.4572	0.6894
4.75	0.4152	0.4413	0.4248	0.4563	0.6943
4.83333	0.418	0.4407	0.4271	0.455	0.6923
4.91667	0.4201	0.4399	0.4266	0.4584	0.6749
5	0.4263	0.4383	0.4256	0.455	0.6677
5.08333	0.4178	0.4388	0.4246	0.4565	0.6503
5.16667	0.4144	0.4395	0.4258	0.4536	0.6481
5.25	0.4175	0.4386	0.427	0.4548	0.6446
5.33333	0.4155	0.4398	0.4294	0.4581	0.624
5.41667	0.4199	0.4392	0.4293	0.4545	0.602
5.5	0.4145	0.4372	0.4284	0.4534	0.5718
5.58333	0.4184	0.4387	0.4271	0.4536	0.5437
5.66667	0.417	0.433	0.4262	0.4547	0.5075
5.75	0.4225	0.4357	0.4275	0.454	0.4872
5.83333	0.4193	0.4367	0.4264	0.4524	0.4705
5.91667	0.4177	0.4361	0.4283	0.4539	0.4629
6	0.4222	0.4337	0.4265	0.4506	0.4636

## Sheet: Fig.2c
Pd(bpy)		WT	H54F/N264H	H55F/N264H	E60H/N264H	H111F/N264H		Glu		WT	H54F	H55F	E60A	H111F
	#1	0.0261231	0.0633385	0.115462	0.510323	0.0540692			#1	0.633677	0.0197154	0.837831	0.427669	0.609669
	#2	0.00246154	0.0100462	0.260908	0.342085	0.922185			#2	0.0753769	0.00860769	0.719023	0.958346	0.703346
	#3	0.0539231	0.119431	0.0822308	0.0570615	0.748415			#3	0.607346	0.0641308	0.893715	0.9889	0.5068
	#4	-0.00113077	0.0346923	0.0340154	0.163523	0.814915			#4	0.254308	0.0196923	0.8019	0.900438	0.552785
	#5	0.0248308	0.0425615	-0.00622308	0.0405615	0.173277			#5	0.451008	0.0334308	0.874831	0.503877	0.0569154
	#6	0.0868615	0.133646	0.269885	0.0643538	0.617792			#6	0.949523	0.0344846	0.538654	0.556323	0.544131
	#7	0.000576923	0.0102308	0.284777	1.12607	0.722231			#7	0.656546	-0.0104846	0.855785	1.39705	0.742123
	#8	0.00986154	0.0193615	0.0249769	1.0127	0.370838			#8	0.5506	-0.00539231	0.654346	1.01288	1.27182
	#9	0.0224231	0.197746	0.0354615	0.743885	1.64456			#9	0.217462	0.0125154	0.0891615	0.710123	0.459469
	#10	0.0458538	0.0579538	0.194292	0.508346	0.240685			#10	0.342231	0.0453615	0.310546	0.0307769	0.523646
	#11	-0.00181539	0.0243538	0.133823	0.3554	0.591585			#11	0.0523154	0.0055	0.643392	0.955808	0.885431
	#12	0.0207154	0.0933154	0.0584769	1.26433	0.772623			#12	0.258569	0.0214846	0.382185	0.345646	0.144323
	#13	0.0780923	0.0270077	0.0582	0.713331	0.0109231			#13	0.163515	0.0233385	1.09435	0.226569	0.0663154
	#14	0.0621615	0.0179	-0.00784615	0.574946	0.0217154			#14	0.765585	0.0129923	0.337846	0.0349615	0.838008
	#15	-0.00350769	0.0716	0.0448462	0.761569	0.146292			#15	1.12557	0.0229231	1.19626	0.717254	0.839154
	#16	0.114577	0.0177769	0.0719385	0.0341308	0.418877			#16	0.271808	0.0130154	0.126831	0.998015	0.252531
	#17	0.00448461	0.0526692	0.0247077	0.00245385	0.264269			#17	0.658523	0.00633077	0.0161769	0.100377	0.304592
	#18	0.0140385	0.0289077	-0.0100769	0.401338	0.230738			#18	0.190523	0.0207846	0.0262077	0.218423	0.626746
	#19	0.0195462	0.0283769	0.0141846	0.471331	0.0266385			#19	0.412977	0.0197538	0.0386462	1.37322	0.118277
	#20	0.00693846	0.0166385	0.0249615	0.434562	0.143577			#20	0.686977	0.00851539	1.26112	0.243277	0.3166

## Sheet: Fig.3a
[Pd(bpy)] (µM)	N264H	sem		[Pd(bpy)] (µM)	WT	sem
0.01	0.0234858	0.00542892		0.01	-0.00928	0.0104152
0.03	0.0102065	0.00372063		0.03	-0.00303692	0.00376396
0.1	0.0217615	0.0135053		0.1	0.01982	0.0349521
0.3	0.0732995	0.0550066		0.3	-0.0161981	0.0076557
1	0.245245	0.120027		1	-0.0228635	0.0147887
3	0.448939	0.0972032		3	-0.00602692	0.0114043
10	0.691215	0.0866673		10	4.84615e-05	0.00879382
30	0.621788	0.105904		30	0.0305192	0.0134275

## Sheet: Fig.3b
[Glu)] (µM)	N264H	sem		[Glu)] (µM)	WT	sem
0.1	0.0476881	0.00907654		0.1	0.0101212	0.0275054
0.3	0.0355173	0.020695		0.3	0.0196773	0.00651863
1	0.03926	0.0499991		1	0.0101135	0.00639958
3	0.248588	0.0595899		3	0.23018	0.0696794
10	0.563603	0.0620827		10	0.710868	0.0929758
30	0.918835	0.0521013		30	0.549628	0.0677822
100	0.469164	0.0732894		100	0.658996	0.0864019

## Sheet: Fig.3c
[Glu)] (µM)	Pd(-)	sem		[Glu)] (µM)	Pd(+)	sem
1	0.0172827	0.00787319		1	0.00977654	0.00327464
3	0.0803604	0.0371578		3	-0.00850231	0.00294887
10	0.191829	0.0594996		10	0.239316	0.0839265
30	0.532229	0.0790072		30	0.482876	0.0498378
100	0.444097	0.0893779		100	0.351174	0.0539496

## Sheet: Fig.3d
	Vec	WT	N264H
#1	0.00967788	0.901342	0.913847
#2	0.0532011	0.99347	0.859577
#3	0.0179255	1.10519	1.43663

[truncated: 19 more sheets: Fig.3f, Fig.3g, Fig.4b, Fig.4c, Fig.4d, Fig.4e, Fig.4f, Fig.4g, Fig.5c, Fig.5d, Fig.5h, Fig.5i, Fig.5j, Fig.6b, Fig.6c, Fig.6d, Fig.7c, Fig.7d, Fig.7g]
